# Supplementary material for: Synthesis, Molecular Docking Study, and Biological Evaluation of New 4-(2,5-Dimethyl-1H-pyrrol-1-yl)-N’-(2-(substituted)acetyl)benzohydrazides as Dual Enoyl ACP Reductase and DHFR Enzyme Inhibitors
Source: Antibiotics (Basel). 2023 Apr 16;12(4):763. doi: 10.3390/antibiotics12040763 (PMC10135272; doi:10.3390/antibiotics12040763)
Supplement: Supplementary file 1 [file antibiotics-12-00763-s001.zip]

Archive with 1 entries (1 files):
- antibiotics-2232440-supplementary.pdf
